# Supplementary material for: Predicting Intention to Receive COVID-19 Vaccination in People Living with HIV using an Integrated Behavior Model
Source: Vaccines (Basel). 2023 Jan 29;11(2):296. doi: 10.3390/vaccines11020296 (PMC9962027; doi:10.3390/vaccines11020296)
Supplement: Supplementary file 1 [file vaccines-11-00296-s001.zip]

Archive with 1 entries (1 files):
- vaccines-2115239-supplementary.pdf
